# Supplementary material for: Genomic features of pneumococcal strains isolated from paediatric patients with invasive disease during pneumococcal conjugate vaccine introduction in Lima, Peru
Source: Microb Genom. 2026 Feb 3;12(2):001621. doi: 10.1099/mgen.0.001621 (PMC12868906; doi:10.1099/mgen.0.001621)
Supplement: Uncited Supplementary Material 1. [file mgen-12-01621-s001.xlsx]

## Sheet: Sheet1
Code	Study	Year	Country	Region	ACCESSION	ERR	Pili	In_Silico_St	aroe	gdh	gki	recP	spi	xpt	ddl	PBP1A	PBP2B	PBP2X	WGS_PEN_SIGN	WGS_PEN	WGS_PEN_SIR_Meningitis	WGS_PEN_SIR_Nonmeningitis	WGS_AMO_SIGN	WGS_AMO	WGS_AMO_SIR	WGS_MER_SIGN	WGS_MER	WGS_MER_SIR	WGS_TAX_SIGN	WGS_TAX	WGS_TAX_SIR_Meningitis	WGS_TAX_SIR_Nonmeningitis	WGS_CFT_SIGN	WGS_CFT	WGS_CFT_SIR_Meningitis	WGS_CFT_SIR_Nonmeningitis	WGS_CFX_SIGN	WGS_CFX	WGS_CFX_SIR	WGS_AMP_SIGN	WGS_AMP	WGS_AMP_SIR	WGS_CPT_SIGN	WGS_CPT	WGS_CPT_SIR	WGS_ZOX_SIGN	WGS_ZOX	WGS_ZOX_SIR	WGS_FOX_SIGN
-	IPD1	2006	Peru	Lima	PATH2196	ERR433726	1	156	7	11	10	1	6	8	1	15	12	18	=	2	R	S	=	2	S	=	0.5	I	=	1	I	S	=	1	I	S	>	2	R	NA	NA	NA	NA	NA	NA	NA	NA	NA	NA
-	IPD1	2006	Peru	Lima	PATH2197	ERR434021	1	156	7	11	10	1	6	8	1	15	12	18	=	2	R	S	=	2	S	=	0.5	I	=	1	I	S	=	1	I	S	>	2	R	NA	NA	NA	NA	NA	NA	NA	NA	NA	NA
-	IPD1	2006	Peru	Lima	GPS_US_PATH2198_R1	ERR1422402	neg	289	16	12	9	1	41	33	33	23	0	149	=	0.06	S	S	<=	0.03	S	<=	0.06	S	<=	0.06	S	S	<=	0.5	S	S	<=	0.5	S	NA	NA	NA	NA	NA	NA	NA	NA	NA	NA
-	IPD1	2006	Peru	Lima	PATH2199	ERR434022	01:02:00	1421	4	16	19	15	55	20	26	13	16	20	=	2	R	S	=	2	S	=	0.5	I	=	1	I	S	=	1	I	S	>	2	R	NA	NA	NA	NA	NA	NA	NA	NA	NA	NA
-	IPD1	2006	Peru	Lima	PATH2200	ERR433727	1	156	7	11	10	1	6	8	1	15	12	18	=	2	R	S	=	2	S	=	0.5	I	=	1	I	S	=	1	I	S	>	2	R	NA	NA	NA	NA	NA	NA	NA	NA	NA	NA
-	IPD1	2006	Peru	Lima	SAMN38909808		neg	5593	2	13	269	4	6	1	20	23	0	0	<=	0.03	S	S	<=	0.03	S	<=	0.06	S	<=	0.06	S	S	<=	0.5	S	S	<=	0.5	S
-	IPD1	2006	Peru	Lima	GPS_US_PATH2202_R1	ERR1422403	1	4063	1	12	4	1	6	26	7	116	133	217	=	0.25	R	S	=	0.12	S	=	0.12	S	=	0.12	S	S	<=	0.5	S	S	<=	0.5	S	NA	NA	NA	NA	NA	NA	NA	NA	NA	NA
-	IPD1	2006	Peru	Lima	PATH2203	ERR433728	1	156	7	11	10	1	6	8	1	15	12	18	=	2	R	S	=	2	S	=	0.5	I	=	1	I	S	=	1	I	S	>	2	R	NA	NA	NA	NA	NA	NA	NA	NA	NA	NA
-	IPD1	2006	Peru	Lima	SAMN38909809		1	156	7	11	10	1	6	8	1	45	12	63	=	2	R	S	=	2	S	=	0.5	I	=	1	I	S	=	1	I	S	>	2	R
-	IPD1	2006	Peru	Lima	PATH2205	ERR433729	neg	5447	5	5	6	1	9	1	14	0	0	2	<=	0.03	S	S	<=	0.03	S	<=	0.06	S	<=	0.06	S	S	<=	0.5	S	S	<=	0.5	S	NA	NA	NA	NA	NA	NA	NA	NA	NA	NA
-	IPD1	2006	Peru	Lima	PATH2206	ERR433730	neg	5581	1	8	19	5	6	3	391	2	0	0	<=	0.03	S	S	<=	0.03	S	<=	0.06	S	<=	0.06	S	S	<=	0.5	S	S	<=	0.5	S	NA	NA	NA	NA	NA	NA	NA	NA	NA	NA
-	IPD1	2006	Peru	Lima	PATH2207	ERR433731	1	156	7	11	10	1	6	8	1	15	12	18	=	2	R	S	=	2	S	=	0.5	I	=	1	I	S	=	1	I	S	>	2	R	NA	NA	NA	NA	NA	NA	NA	NA	NA	NA
-	IPD1	2006	Peru	Lima	PATH2208	ERR433732	1	156	7	11	10	1	6	8	1	15	12	18	=	2	R	S	=	2	S	=	0.5	I	=	1	I	S	=	1	I	S	>	2	R	NA	NA	NA	NA	NA	NA	NA	NA	NA	NA
-	IPD1	2006	Peru	Lima	PATH2209	ERR434023	neg	646	7	14	4	12	1	3	14	96	113	185	=	2	R	S	=	1	S	=	0.5	I	=	1	I	S	=	1	I	S	>	2	R	NA	NA	NA	NA	NA	NA	NA	NA	NA	NA
-	IPD1	2006	Peru	Lima	GPS_US_PATH2210_R1	ERR1422404	1	156	7	11	10	1	6	8	1	45	12	63	=	2	R	S	=	2	S	=	0.5	I	=	1	I	S	=	1	I	S	>	2	R	NA	NA	NA	NA	NA	NA	NA	NA	NA	NA
-	IPD1	2006	Peru	Lima	PATH2211	ERR434024	neg	5623	8	8	1	5	6	28	14	2	4	106	<=	0.03	S	S	<=	0.03	S	<=	0.06	S	<=	0.06	S	S	<=	0.5	S	S	<=	0.5	S	NA	NA	NA	NA	NA	NA	NA	NA	NA	NA
-	IPD1	2006	Peru	Lima	PATH2212	ERR434025	1	156	7	11	10	1	6	8	1	45	12	63	=	2	R	S	=	2	S	=	0.5	I	=	1	I	S	=	1	I	S	>	2	R	NA	NA	NA	NA	NA	NA	NA	NA	NA	NA
-	IPD1	2006	Peru	Lima	PATH2213	ERR433948	neg	5625	8	8	263	1	6	104	14	2	4	106	<=	0.03	S	S	<=	0.03	S	<=	0.06	S	<=	0.06	S	S	<=	0.5	S	S	<=	0.5	S	NA	NA	NA	NA	NA	NA	NA	NA	NA	NA
-	IPD1	2006	Peru	Lima	PATH2214	ERR434026	01:02:00	1421	4	16	19	15	55	20	26	13	16	20	=	2	R	S	=	2	S	=	0.5	I	=	1	I	S	=	1	I	S	>	2	R	NA	NA	NA	NA	NA	NA	NA	NA	NA	NA
-	IPD1	2006	Peru	Lima	PATH2215	ERR433898	1	206	10	5	17	5	13	10	18	0	0	3	<=	0.03	S	S	<=	0.03	S	<=	0.06	S	<=	0.06	S	S	<=	0.5	S	S	<=	0.5	S	NA	NA	NA	NA	NA	NA	NA	NA	NA	NA
-	IPD1	2006	Peru	Lima	PATH2216	ERR433733	neg	6149	5	266	8	66	9	103	245	37	4	2	<=	0.03	S	S	<=	0.03	S	<=	0.06	S	<=	0.06	S	S	<=	0.5	S	S	<=	0.5	S	NA	NA	NA	NA	NA	NA	NA	NA	NA	NA
-	IPD1	2006	Peru	Lima	GPS_US_PATH2217_R1	ERR1422405	neg	289	16	12	9	1	41	33	33	23	0	149	=	0.06	S	S	<=	0.03	S	<=	0.06	S	<=	0.06	S	S	<=	0.5	S	S	<=	0.5	S	NA	NA	NA	NA	NA	NA	NA	NA	NA	NA
-	IPD1	2006	Peru	Lima	PATH2218	ERR434027	1	242	15	29	4	21	30	1	14	0	0	0	<=	0.03	S	S	<=	0.03	S	<=	0.06	S	<=	0.06	S	S	<=	0.5	S	S	<=	0.5	S	NA	NA	NA	NA	NA	NA	NA	NA	NA	NA
-	IPD1	2006	Peru	Lima	PATH2219	ERR434028	neg	15	1	5	4	5	5	3	8	2	0	108	=	0.06	S	S	=	0.06	S	<=	0.06	S	=	0.12	S	S	<=	0.5	S	S	<=	0.5	S	NA	NA	NA	NA	NA	NA	NA	NA	NA	NA
-	IPD1	2006	Peru	Lima	PATH2220	ERR433897	neg	15	1	5	4	5	5	3	8	2	0	108	=	0.06	S	S	=	0.06	S	<=	0.06	S	=	0.12	S	S	<=	0.5	S	S	<=	0.5	S	NA	NA	NA	NA	NA	NA	NA	NA	NA	NA
-	IPD1	2006	Peru	Lima	PATH2221	ERR460205	neg	5593	2	13	269	4	6	1	20	23	0	0	<=	0.03	S	S	<=	0.03	S	<=	0.06	S	<=	0.06	S	S	<=	0.5	S	S	<=	0.5	S	NA	NA	NA	NA	NA	NA	NA	NA	NA	NA
-	IPD1	2006	Peru	Lima	PATH2222	ERR433896	neg	66	2	8	2	4	6	1	1	1	0	110	=	0.06	S	S	<=	0.03	S	<=	0.06	S	<=	0.06	S	S	<=	0.5	S	S	<=	0.5	S	NA	NA	NA	NA	NA	NA	NA	NA	NA	NA
-	IPD1	2006	Peru	Lima	PATH2223	ERR433895	1	273	5	6	1	2	6	1	14	2	0	0	<=	0.03	S	S	<=	0.03	S	<=	0.06	S	<=	0.06	S	S	<=	0.5	S	S	<=	0.5	S	NA	NA	NA	NA	NA	NA	NA	NA	NA	NA
-	IPD1	2006	Peru	Lima	PATH2224	ERR433894	neg	5448	7	8	4	18	15	1	17	0	4	2	<=	0.03	S	S	<=	0.03	S	<=	0.06	S	<=	0.06	S	S	<=	0.5	S	S	<=	0.5	S	NA	NA	NA	NA	NA	NA	NA	NA	NA	NA
-	IPD1	2006	Peru	Lima	PATH2225	ERR433893	1	1121	5	5	1	5	6	99	14	26	111	105	=	0.25	R	S	=	0.25	S	=	0.12	S	=	0.25	S	S	<=	0.5	S	S	<=	0.5	S	NA	NA	NA	NA	NA	NA	NA	NA	NA	NA
-	IPD1	2006	Peru	Lima	PATH2226	ERR425500	1	156	7	11	10	1	6	8	1	15	12	18	=	2	R	S	=	2	S	=	0.5	I	=	1	I	S	=	1	I	S	>	2	R	NA	NA	NA	NA	NA	NA	NA	NA	NA	NA
-	IPD1	2006	Peru	Lima	PATH2227	ERR433664	1	156	7	11	10	1	6	8	1	45	12	63	=	2	R	S	=	2	S	=	0.5	I	=	1	I	S	=	1	I	S	>	2	R	NA	NA	NA	NA	NA	NA	NA	NA	NA	NA
-	IPD1	2006	Peru	Lima	GPS_US_PATH2228_R1	ERR1422406	01:02:00	320	4	16	19	15	6	20	1	13	11	16	=	4	R	I	=	8	R	=	1	R	=	2	R	I	=	2	R	I	>	2	R	NA	NA	NA	NA	NA	NA	NA	NA	NA	NA
-	IPD1	2007	Peru	Lima	PATH2229	ERR425501	neg	5619	7	267	1	5	6	4	14	2	10	0	<=	0.03	S	S	<=	0.03	S	<=	0.06	S	<=	0.06	S	S	<=	0.5	S	S	<=	0.5	S	NA	NA	NA	NA	NA	NA	NA	NA	NA	NA
-	IPD1	2007	Peru	Lima	PATH2230	ERR433892	1	90	5	6	1	2	6	3	4	34	57	56	=	1	R	S	=	0.25	S	=	0.12	S	=	0.5	S	S	=	1	I	S	>	2	R	NA	NA	NA	NA	NA	NA	NA	NA	NA	NA
-	IPD1	2007	Peru	Lima	PATH2231	ERR433891	1	135	7	5	4	12	6	20	46	8	67	103	=	0.25	R	S	=	0.25	S	<=	0.06	S	=	0.25	S	S	<=	0.5	S	S	<=	0.5	S	NA	NA	NA	NA	NA	NA	NA	NA	NA	NA
-	IPD1	2007	Peru	Lima	PATH2232	ERR433665	neg	81	4	4	2	4	4	1	1	15	12	18	=	2	R	S	=	2	S	=	0.5	I	=	1	I	S	=	1	I	S	>	2	R	NA	NA	NA	NA	NA	NA	NA	NA	NA	NA
-	IPD1	2007	Peru	Lima	PATH2233	ERR425502	neg	1292	1	13	9	12	94	28	20	19	31	182	=	1	R	S	=	1	S	=	0.12	S	=	0.25	S	S	<=	0.5	S	S	=	2	R	NA	NA	NA	NA	NA	NA	NA	NA	NA	NA
-	IPD1	2007	Peru	Lima	GPS_US_PATH2234_R1	ERR1422407	neg	289	16	12	9	1	41	33	33	23	0	149	=	0.06	S	S	<=	0.03	S	<=	0.06	S	<=	0.06	S	S	<=	0.5	S	S	<=	0.5	S	NA	NA	NA	NA	NA	NA	NA	NA	NA	NA
-	IPD1	2007	Peru	Lima	PATH2235	ERR433666	1	646	7	14	4	12	1	3	14	96	113	185	=	2	R	S	=	1	S	=	0.5	I	=	1	I	S	=	1	I	S	>	2	R	NA	NA	NA	NA	NA	NA	NA	NA	NA	NA
-	IPD1	2007	Peru	Lima	PATH2236	ERR433667	neg	5449	8	2	1	1	6	28	14	2	4	0	<=	0.03	S	S	<=	0.03	S	<=	0.06	S	<=	0.06	S	S	<=	0.5	S	S	<=	0.5	S	NA	NA	NA	NA	NA	NA	NA	NA	NA	NA
-	IPD1	2007	Peru	Lima	SAMN38909810		neg	5449	8	2	1	1	6	28	14	2	4	186	<=	0.03	S	S	<=	0.03	S	<=	0.06	S	<=	0.06	S	S	<=	0.5	S	S	<=	0.5	S
-	IPD1	2007	Peru	Lima	GPS_US_PATH2238_R1	ERR1422408	neg	5450	1	2	1	2	14	4	14	117	10	2	<=	0.03	S	S	<=	0.03	S	<=	0.06	S	<=	0.06	S	S	<=	0.5	S	S	<=	0.5	S	NA	NA	NA	NA	NA	NA	NA	NA	NA	NA
-	IPD1	2007	Peru	Lima	PATH2239	ERR433734	neg	5625	8	8	263	1	6	104	14	2	4	106	<=	0.03	S	S	<=	0.03	S	<=	0.06	S	<=	0.06	S	S	<=	0.5	S	S	<=	0.5	S	NA	NA	NA	NA	NA	NA	NA	NA	NA	NA
-	IPD1	2007	Peru	Lima	PATH2240	ERR433887	1	315	20	28	1	1	15	14	14	2	53	77	=	0.12	R	S	=	0.12	S	<=	0.06	S	<=	0.06	S	S	<=	0.5	S	S	<=	0.5	S	NA	NA	NA	NA	NA	NA	NA	NA	NA	NA
-	IPD1	2007	Peru	Lima	SAMN38909811		neg	5451	2	9	9	5	6	1	70	1	0	0	<=	0.03	S	S	<=	0.03	S	<=	0.06	S	<=	0.06	S	S	<=	0.5	S	S	<=	0.5	S
-	IPD1	2007	Peru	Lima	GPS_US_PATH2242_R1	ERR1422409	1	242	15	29	4	21	30	1	14	15	12	18	=	2	R	S	=	2	S	=	0.5	I	=	1	I	S	=	1	I	S	>	2	R	NA	NA	NA	NA	NA	NA	NA	NA	NA	NA
-	IPD1	2007	Peru	Lima	GPS_US_PATH2243_R1	ERR1422410	neg	25	1	5	4	1	5	3	8	2	0	108	=	0.06	S	S	=	0.06	S	<=	0.06	S	=	0.12	S	S	<=	0.5	S	S	<=	0.5	S	NA	NA	NA	NA	NA	NA	NA	NA	NA	NA
-	IPD1	2007	Peru	Lima	PATH2244	ERR425503	neg	81	4	4	2	4	4	1	1	15	12	18	=	2	R	S	=	2	S	=	0.5	I	=	1	I	S	=	1	I	S	>	2	R	NA	NA	NA	NA	NA	NA	NA	NA	NA	NA
-	IPD1	2007	Peru	Lima	GPS_US_PATH2245_R1	ERR1422411	neg	156	7	11	10	1	6	8	1	45	12	63	=	2	R	S	=	2	S	=	0.5	I	=	1	I	S	=	1	I	S	>	2	R	NA	NA	NA	NA	NA	NA	NA	NA	NA	NA
-	IPD1	2007	Peru	Lima	GPS_US_PATH2246_R1	ERR1422412	neg	5452	7	8	4	18	2	3	17	118	4	2	<=	0.03	S	S	<=	0.03	S	<=	0.06	S	<=	0.06	S	S	<=	0.5	S	S	<=	0.5	S	NA	NA	NA	NA	NA	NA	NA	NA	NA	NA
-	IPD1	2007	Peru	Lima	SAMN38909812		neg	5673	180	5	4	5	10	19	402	0	2	0	<=	0.03	S	S	<=	0.03	S	<=	0.06	S	<=	0.06	S	S	<=	0.5	S	S	<=	0.5	S
-	IPD1	2007	Peru	Lima	GPS_US_PATH2248_R1	ERR1422414	neg	5616	7	15	262	10	6	1	22	2	0	2	<=	0.03	S	S	<=	0.03	S	<=	0.06	S	<=	0.06	S	S	<=	0.5	S	S	<=	0.5	S	NA	NA	NA	NA	NA	NA	NA	NA	NA	NA
-	IPD1	2007	Peru	Lima	GPS_US_PATH2249_R1	ERR1422415	neg	15	1	5	4	5	5	3	8	2	0	108	=	0.06	S	S	=	0.06	S	<=	0.06	S	=	0.12	S	S	<=	0.5	S	S	<=	0.5	S	NA	NA	NA	NA	NA	NA	NA	NA	NA	NA
-	IPD1	2007	Peru	Lima	GPS_US_PATH2250_R1	ERR1422416	neg	289	16	12	9	1	41	33	33	23	0	2	<=	0.03	S	S	<=	0.03	S	<=	0.06	S	<=	0.06	S	S	<=	0.5	S	S	<=	0.5	S	NA	NA	NA	NA	NA	NA	NA	NA	NA	NA
-	IPD1	2007	Peru	Lima	PATH2251	ERR425504	1	1662	7	5	8	12	4	20	1	8	67	103	=	0.25	R	S	=	0.25	S	<=	0.06	S	=	0.25	S	S	<=	0.5	S	S	<=	0.5	S	NA	NA	NA	NA	NA	NA	NA	NA	NA	NA
-	IPD1	2007	Peru	Lima	PATH2252	ERR434033	1	9912	7	11	10	1	6	578	1	15	12	18	=	2	R	S	=	2	S	=	0.5	I	=	1	I	S	=	1	I	S	>	2	R	NA	NA	NA	NA	NA	NA	NA	NA	NA	NA
-	IPD1	2007	Peru	Lima	PATH2253	ERR434034	neg	5449	8	2	1	1	6	28	14	2	4	0	<=	0.03	S	S	<=	0.03	S	<=	0.06	S	<=	0.06	S	S	<=	0.5	S	S	<=	0.5	S	NA	NA	NA	NA	NA	NA	NA	NA	NA	NA
-	IPD1	2007	Peru	Lima	PATH2254	ERR433670	neg	439	1	8	9	2	6	4	6	12	0	6	<=	0.03	S	S	<=	0.03	S	<=	0.06	S	<=	0.06	S	S	<=	0.5	S	S	<=	0.5	S	NA	NA	NA	NA	NA	NA	NA	NA	NA	NA
-	IPD1	2007	Peru	Lima	GPS_US_PATH2255_R1	ERR1422417	neg	289	16	12	9	1	41	33	33	23	0	2	<=	0.03	S	S	<=	0.03	S	<=	0.06	S	<=	0.06	S	S	<=	0.5	S	S	<=	0.5	S	NA	NA	NA	NA	NA	NA	NA	NA	NA	NA
-	IPD1	2007	Peru	Lima	PATH2256	ERR433884	neg	193	8	10	2	16	1	26	1	2	0	2	<=	0.03	S	S	<=	0.03	S	<=	0.06	S	<=	0.06	S	S	<=	0.5	S	S	<=	0.5	S	NA	NA	NA	NA	NA	NA	NA	NA	NA	NA
-	IPD1	2007	Peru	Lima	PATH2257	ERR433671	neg	5625	8	8	263	1	6	104	14	2	4	106	<=	0.03	S	S	<=	0.03	S	<=	0.06	S	<=	0.06	S	S	<=	0.5	S	S	<=	0.5	S	NA	NA	NA	NA	NA	NA	NA	NA	NA	NA
-	IPD1	2007	Peru	Lima	PATH2258	ERR433672	01:02:00	1421	4	16	19	15	55	20	26	13	16	20	=	2	R	S	=	2	S	=	0.5	I	=	1	I	S	=	1	I	S	>	2	R	NA	NA	NA	NA	NA	NA	NA	NA	NA	NA
-	IPD1	2007	Peru	Lima	PATH2259	ERR425505	1	156	7	11	10	1	6	8	1	45	12	63	=	2	R	S	=	2	S	=	0.5	I	=	1	I	S	=	1	I	S	>	2	R	NA	NA	NA	NA	NA	NA	NA	NA	NA	NA
-	IPD1	2007	Peru	Lima	PATH2260	ERR433673	1	156	7	11	10	1	6	8	1	45	12	63	=	2	R	S	=	2	S	=	0.5	I	=	1	I	S	=	1	I	S	>	2	R	NA	NA	NA	NA	NA	NA	NA	NA	NA	NA
-	IPD1	2007	Peru	Lima	PATH2261	ERR433674	1	156	7	11	10	1	6	8	1	15	12	18	=	2	R	S	=	2	S	=	0.5	I	=	1	I	S	=	1	I	S	>	2	R	NA	NA	NA	NA	NA	NA	NA	NA	NA	NA
-	IPD1	2007	Peru	Lima	PATH2262	ERR433883	neg	5453	7	13	4	18	15	1	17	0	4	2	<=	0.03	S	S	<=	0.03	S	<=	0.06	S	<=	0.06	S	S	<=	0.5	S	S	<=	0.5	S	NA	NA	NA	NA	NA	NA	NA	NA	NA	NA
-	IPD1	2007	Peru	Lima	PATH2263	ERR425506	1	1121	5	5	1	5	6	99	14	26	111	105	=	0.25	R	S	=	0.25	S	=	0.12	S	=	0.25	S	S	<=	0.5	S	S	<=	0.5	S	NA	NA	NA	NA	NA	NA	NA	NA	NA	NA
-	IPD1	2007	Peru	Lima	PATH2264	ERR433675	1	156	7	11	10	1	6	8	1	15	12	18	=	2	R	S	=	2	S	=	0.5	I	=	1	I	S	=	1	I	S	>	2	R	NA	NA	NA	NA	NA	NA	NA	NA	NA	NA
-	IPD1	2007	Peru	Lima	PATH2265	ERR425507	neg	276	2	19	2	17	6	22	14	17	39	18	=	2	R	S	=	1	S	=	0.5	I	=	1	I	S	=	1	I	S	>	2	R	NA	NA	NA	NA	NA	NA	NA	NA	NA	NA
-	IPD1	2007	Peru	Lima	PATH2266	ERR433882	neg	5455	10	16	150	1	6	1	29	2	0	2	<=	0.03	S	S	<=	0.03	S	<=	0.06	S	<=	0.06	S	S	<=	0.5	S	S	<=	0.5	S	NA	NA	NA	NA	NA	NA	NA	NA	NA	NA
-	IPD1	2007	Peru	Lima	PATH2267	ERR433676	1	156	7	11	10	1	6	8	1	15	12	18	=	2	R	S	=	2	S	=	0.5	I	=	1	I	S	=	1	I	S	>	2	R	NA	NA	NA	NA	NA	NA	NA	NA	NA	NA
-	IPD1	2007	Peru	Lima	GPS_US_PATH2268_R1	ERR1422418	1	156	7	11	10	1	6	8	1	15	12	18	=	2	R	S	=	2	S	=	0.5	I	=	1	I	S	=	1	I	S	>	2	R	NA	NA	NA	NA	NA	NA	NA	NA	NA	NA
-	IPD1	2007	Peru	Lima	GPS_US_PATH2269_R1	ERR1422419	neg	5626	8	8	263	15	6	104	14	2	4	106	<=	0.03	S	S	<=	0.03	S	<=	0.06	S	<=	0.06	S	S	<=	0.5	S	S	<=	0.5	S	NA	NA	NA	NA	NA	NA	NA	NA	NA	NA
-	IPD1	2007	Peru	Lima	GPS_US_PATH2270_R1	ERR1422420	1	135	7	5	4	12	6	20	46	8	67	103	=	0.25	R	S	=	0.25	S	<=	0.06	S	=	0.25	S	S	<=	0.5	S	S	<=	0.5	S	NA	NA	NA	NA	NA	NA	NA	NA	NA	NA
-	IPD1	2007	Peru	Lima	GPS_US_PATH2271_R1	ERR1422421	neg	81	4	4	2	4	4	1	1	15	12	18	=	2	R	S	=	2	S	=	0.5	I	=	1	I	S	=	1	I	S	>	2	R	NA	NA	NA	NA	NA	NA	NA	NA	NA	NA
-	IPD1	2007	Peru	Lima	PATH2272	ERR433880	01:02:00	1421	4	16	19	15	55	20	26	13	16	183	=	2	R	S	=	2	S	=	0.5	I	=	1	I	S	=	1	I	S	>	2	R	NA	NA	NA	NA	NA	NA	NA	NA	NA	NA
-	IPD1	2007	Peru	Lima	PATH2273	ERR425509	1	1121	5	5	1	5	6	99	14	26	116	105	=	0.25	R	S	=	0.12	S	<=	0.06	S	=	0.25	S	S	<=	0.5	S	S	<=	0.5	S	NA	NA	NA	NA	NA	NA	NA	NA	NA	NA
-	IPD1	2007	Peru	Lima	GPS_US_PATH2274_R1	ERR1422422	1	156	7	11	10	1	6	8	1	45	12	63	=	2	R	S	=	2	S	=	0.5	I	=	1	I	S	=	1	I	S	>	2	R	NA	NA	NA	NA	NA	NA	NA	NA	NA	NA
-	IPD1	2007	Peru	Lima	PATH2275	ERR434036	1	156	7	11	10	1	6	8	1	45	12	63	=	2	R	S	=	2	S	=	0.5	I	=	1	I	S	=	1	I	S	>	2	R	NA	NA	NA	NA	NA	NA	NA	NA	NA	NA
-	IPD1	2007	Peru	Lima	SAMN38909813		neg	66	2	8	2	4	6	1	1	23	0	110	<=	0.03	S	S	<=	0.03	S	<=	0.06	S	<=	0.06	S	S	<=	0.5	S	S	<=	0.5	S
-	IPD1	2007	Peru	Lima	PATH2277	ERR433679	neg	5456	10	13	1	16	15	2	31	0	4	187	<=	0.03	S	S	<=	0.03	S	<=	0.06	S	<=	0.06	S	S	<=	0.5	S	S	<=	0.5	S	NA	NA	NA	NA	NA	NA	NA	NA	NA	NA
-	IPD1	2007	Peru	Lima	PATH2278	ERR433680	neg	276	2	19	2	17	6	22	14	17	15	18	=	2	R	S	=	0.5	S	=	0.25	S	=	1	I	S	=	1	I	S	>	2	R	NA	NA	NA	NA	NA	NA	NA	NA	NA	NA
-	IPD1	2007	Peru	Lima	PATH2279	ERR449189	1	156	7	11	10	1	6	8	1	15	12	18	=	2	R	S	=	2	S	=	0.5	I	=	1	I	S	=	1	I	S	>	2	R	NA	NA	NA	NA	NA	NA	NA	NA	NA	NA
-	IPD1	2007	Peru	Lima	PATH2280	ERR434037	1	156	7	11	10	1	6	8	1	15	12	18	=	2	R	S	=	2	S	=	0.5	I	=	1	I	S	=	1	I	S	>	2	R	NA	NA	NA	NA	NA	NA	NA	NA	NA	NA
-	IPD1	2007	Peru	Lima	PATH2281	ERR433879	neg	7441	16	5	1	5	9	1	18	2	0	2	<=	0.03	S	S	<=	0.03	S	<=	0.06	S	<=	0.06	S	S	<=	0.5	S	S	<=	0.5	S	NA	NA	NA	NA	NA	NA	NA	NA	NA	NA
-	IPD1	2007	Peru	Lima	PATH2282	ERR433878	neg	902	2	13	2	1	6	121	121	13	115	63	=	1	R	S	=	0.5	S	=	0.12	S	=	1	I	S	=	1	I	S	>	2	R	NA	NA	NA	NA	NA	NA	NA	NA	NA	NA
-	IPD1	2008	Peru	Lima	PATH2283	ERR433877	1	242	15	29	4	21	30	1	14	0	0	0	<=	0.03	S	S	<=	0.03	S	<=	0.06	S	<=	0.06	S	S	<=	0.5	S	S	<=	0.5	S	NA	NA	NA	NA	NA	NA	NA	NA	NA	NA
-	IPD1	2008	Peru	Lima	PATH2284	ERR434038	01:02:00	1421	4	16	19	15	55	20	26	13	16	20	=	2	R	S	=	2	S	=	0.5	I	=	1	I	S	=	1	I	S	>	2	R	NA	NA	NA	NA	NA	NA	NA	NA	NA	NA
-	IPD1	2008	Peru	Lima	PATH2285	ERR434039	1	156	7	11	10	1	6	8	1	15	12	18	=	2	R	S	=	2	S	=	0.5	I	=	1	I	S	=	1	I	S	>	2	R	NA	NA	NA	NA	NA	NA	NA	NA	NA	NA
-	IPD1	2008	Peru	Lima	SAMN38909814		1	1624	5	6	1	2	6	3	1	34	12	56	=	2	R	S	=	1	S	=	0.5	I	=	1	I	S	=	1	I	S	>	2	R
-	IPD1	2008	Peru	Lima	PATH2287	ERR434040	neg	6139	1	8	19	5	6	3	425	2	0	188	<=	0.03	S	S	<=	0.03	S	<=	0.06	S	<=	0.06	S	S	<=	0.5	S	S	<=	0.5	S	NA	NA	NA	NA	NA	NA	NA	NA	NA	NA
-	IPD1	2008	Peru	Lima	PATH2288	ERR433949	neg	6139	1	8	19	5	6	3	425	2	0	188	<=	0.03	S	S	<=	0.03	S	<=	0.06	S	<=	0.06	S	S	<=	0.5	S	S	<=	0.5	S	NA	NA	NA	NA	NA	NA	NA	NA	NA	NA
-	IPD1	2008	Peru	Lima	SAMN38909815		neg	1292	1	13	9	12	94	28	20	19	31	182	=	1	R	S	=	1	S	=	0.12	S	=	0.25	S	S	<=	0.5	S	S	=	2	R
-	IPD1	2008	Peru	Lima	PATH2290	ERR433681	1	90	5	6	1	2	6	3	4	34	114	56	=	1	R	S	=	1	S	=	0.25	S	=	0.5	S	S	=	1	I	S	>	2	R	NA	NA	NA	NA	NA	NA	NA	NA	NA	NA
-	IPD1	2008	Peru	Lima	PATH2291	ERR433682	1	156	7	11	10	1	6	8	1	15	12	18	=	2	R	S	=	2	S	=	0.5	I	=	1	I	S	=	1	I	S	>	2	R	NA	NA	NA	NA	NA	NA	NA	NA	NA	NA
-	IPD1	2008	Peru	Lima	GPS_US_PATH2292_R1	ERR1422423	neg	218	10	20	14	1	6	1	29	0	0	0	<=	0.03	S	S	<=	0.03	S	<=	0.06	S	<=	0.06	S	S	<=	0.5	S	S	<=	0.5	S	NA	NA	NA	NA	NA	NA	NA	NA	NA	NA
-	IPD1	2008	Peru	Lima	SAMN38909816		neg	25	1	5	4	1	5	3	8	2	0	108	=	0.06	S	S	=	0.06	S	<=	0.06	S	=	0.12	S	S	<=	0.5	S	S	<=	0.5	S
-	IPD1	2008	Peru	Lima	PATH2294	ERR433875	01:02:00	320	4	16	19	15	6	20	1	13	11	16	=	4	R	I	=	8	R	=	1	R	=	2	R	I	=	2	R	I	>	2	R	NA	NA	NA	NA	NA	NA	NA	NA	NA	NA
-	IPD1	2008	Peru	Lima	PATH2295	ERR433683	neg	276	2	19	2	17	6	22	14	17	15	18	=	2	R	S	=	0.5	S	=	0.25	S	=	1	I	S	=	1	I	S	>	2	R	NA	NA	NA	NA	NA	NA	NA	NA	NA	NA
-	IPD1	2008	Peru	Lima	GPS_US_PATH2296_R1	ERR1422424	neg	5625	8	8	263	1	6	104	14	2	4	106	<=	0.03	S	S	<=	0.03	S	<=	0.06	S	<=	0.06	S	S	<=	0.5	S	S	<=	0.5	S	NA	NA	NA	NA	NA	NA	NA	NA	NA	NA
-	IPD1	2008	Peru	Lima	PATH2297	ERR434043	1	156	7	11	10	1	6	8	1	15	12	18	=	2	R	S	=	2	S	=	0.5	I	=	1	I	S	=	1	I	S	>	2	R	NA	NA	NA	NA	NA	NA	NA	NA	NA	NA
-	IPD1	2008	Peru	Lima	GPS_US_PATH2298_R1	ERR1422425	2	615	10	31	4	1	6	4	94	0	4	0	<=	0.03	S	S	<=	0.03	S	<=	0.06	S	<=	0.06	S	S	<=	0.5	S	S	<=	0.5	S	NA	NA	NA	NA	NA	NA	NA	NA	NA	NA
-	IPD1	2008	Peru	Lima	PATH2299	ERR433874	01:02:00	1421	4	16	19	15	55	20	26	13	16	20	=	2	R	S	=	2	S	=	0.5	I	=	1	I	S	=	1	I	S	>	2	R	NA	NA	NA	NA	NA	NA	NA	NA	NA	NA
-	IPD2	2009	Peru	Lima	PATH2302	ERR425514	1	90	5	6	1	2	6	3	4	34	89	56	=	2	R	S	=	1	S	=	0.5	I	=	0.5	S	S	=	1	I	S	>	2	R	NA	NA	NA	NA	NA	NA	NA	NA	NA	NA
-	IPD2	2009	Peru	Lima	SAMN38909817		1	5458	7	11	10	43	6	8	1	15	12	18	=	2	R	S	=	2	S	=	0.5	I	=	1	I	S	=	1	I	S	>	2	R
-	IPD2	2009	Peru	Lima	PATH2305	ERR433872	neg	81	4	4	2	4	4	1	1	15	12	18	=	2	R	S	=	2	S	=	0.5	I	=	1	I	S	=	1	I	S	>	2	R	NA	NA	NA	NA	NA	NA	NA	NA	NA	NA
-	IPD2	2009	Peru	Lima	PATH2306	ERR433871	01:02:00	242	15	29	4	21	30	1	14	0	0	0	<=	0.03	S	S	<=	0.03	S	<=	0.06	S	<=	0.06	S	S	<=	0.5	S	S	<=	0.5	S	NA	NA	NA	NA	NA	NA	NA	NA	NA	NA
-	IPD2	2009	Peru	Lima	GPS_US_PATH2307_R1	ERR1422427	neg	6048	1	5	7	5	27	28	8	2	4	0	<=	0.03	S	S	<=	0.03	S	<=	0.06	S	<=	0.06	S	S	<=	0.5	S	S	<=	0.5	S	NA	NA	NA	NA	NA	NA	NA	NA	NA	NA
-	IPD2	2009	Peru	Lima	PATH2308	ERR433870	01:02:00	5459	43	16	19	15	55	20	26	13	16	20	=	2	R	S	=	2	S	=	0.5	I	=	1	I	S	=	1	I	S	>	2	R	NA	NA	NA	NA	NA	NA	NA	NA	NA	NA
-	IPD2	2009	Peru	Lima	GPS_US_PATH2312_R1	ERR1422428	neg	6140	7	13	249	6	3	6	8	7	1	219	=	0.25	R	S	=	0.25	S	<=	0.06	S	=	0.12	S	S	<=	0.5	S	S	<=	0.5	S	NA	NA	NA	NA	NA	NA	NA	NA	NA	NA
-	IPD2	2009	Peru	Lima	PATH2314	ERR433866	01:02:00	7132	4	16	19	8	55	20	486	13	76	20	=	4	R	I	=	8	R	=	1	R	=	1	I	S	=	1	I	S	>	2	R	NA	NA	NA	NA	NA	NA	NA	NA	NA	NA
-	IPD2	2009	Peru	Lima	PATH3356	ERR434046	1	156	7	11	10	1	6	8	1	15	12	8	=	2	R	S	=	1	S	=	0.5	I	=	1	I	S	=	1	I	S	>	2	R	NA	NA	NA	NA	NA	NA	NA	NA	NA	NA
-	IPD2	2009	Peru	Lima	PATH3357	ERR434047	neg	9925	10	16	285	1	6	579	31	12	4	0	<=	0.03	S	S	<=	0.03	S	<=	0.06	S	<=	0.06	S	S	<=	0.5	S	S	<=	0.5	S	NA	NA	NA	NA	NA	NA	NA	NA	NA	NA
-	IPD2	2009	Peru	Lima	PATH3358	ERR433865	neg	5475	10	43	41	15	13	49	6	2	0	184	=	0.06	S	S	<=	0.03	S	<=	0.06	S	<=	0.06	S	S	<=	0.5	S	S	<=	0.5	S	NA	NA	NA	NA	NA	NA	NA	NA	NA	NA
-	IPD2	2009	Peru	Lima	PATH3360	ERR425516	2	615	10	31	4	1	6	4	94	0	4	0	<=	0.03	S	S	<=	0.03	S	<=	0.06	S	<=	0.06	S	S	<=	0.5	S	S	<=	0.5	S	NA	NA	NA	NA	NA	NA	NA	NA	NA	NA
-	IPD2	2009	Peru	Lima	PATH3362	ERR434049	neg	5625	8	8	263	1	6	104	14	2	4	106	<=	0.03	S	S	<=	0.03	S	<=	0.06	S	<=	0.06	S	S	<=	0.5	S	S	<=	0.5	S	NA	NA	NA	NA	NA	NA	NA	NA	NA	NA
-	IPD2	2009	Peru	Lima	PATH3365	ERR434051	neg	280	15	17	4	16	6	1	17	1	4	2	<=	0.03	S	S	<=	0.03	S	<=	0.06	S	<=	0.06	S	S	<=	0.5	S	S	<=	0.5	S	NA	NA	NA	NA	NA	NA	NA	NA	NA	NA
-	IPD2	2009	Peru	Lima	PATH3366	ERR460206	1	135	7	5	4	12	6	20	46	8	67	103	=	0.25	R	S	=	0.25	S	<=	0.06	S	=	0.25	S	S	<=	0.5	S	S	<=	0.5	S	NA	NA	NA	NA	NA	NA	NA	NA	NA	NA
-	IPD2	2009	Peru	Lima	PATH3367	ERR425517	1	90	5	6	1	2	6	3	4	34	57	56	=	1	R	S	=	0.25	S	=	0.12	S	=	0.5	S	S	=	1	I	S	>	2	R	NA	NA	NA	NA	NA	NA	NA	NA	NA	NA
-	IPD2	2009	Peru	Lima	PATH3370	ERR434053	neg	6144	1	5	4	5	5	3	426	2	112	108	=	0.12	R	S	=	0.06	S	<=	0.06	S	=	0.12	S	S	<=	0.5	S	S	<=	0.5	S	NA	NA	NA	NA	NA	NA	NA	NA	NA	NA
-	IPD2	2010	Peru	Lima	SAMN38909818		1	156	7	11	10	1	6	8	1	15	12	18	=	2	R	S	=	2	S	=	0.5	I	=	1	I	S	=	1	I	S	>	2	R
-	IPD2	2010	Peru	Lima	PATH3375	ERR433950	neg	5625	8	8	263	1	6	104	14	2	4	106	<=	0.03	S	S	<=	0.03	S	<=	0.06	S	<=	0.06	S	S	<=	0.5	S	S	<=	0.5	S	NA	NA	NA	NA	NA	NA	NA	NA	NA	NA
-	IPD2	2010	Peru	Lima	PATH3378	ERR433687	neg	5472	7	5	62	5	6	79	14	95	10	2	<=	0.03	S	S	<=	0.03	S	<=	0.06	S	<=	0.06	S	S	<=	0.5	S	S	<=	0.5	S	NA	NA	NA	NA	NA	NA	NA	NA	NA	NA
-	IPD2	2010	Peru	Lima	PATH3379	ERR433688	neg	5472	7	5	62	5	6	79	14	95	10	2	<=	0.03	S	S	<=	0.03	S	<=	0.06	S	<=	0.06	S	S	<=	0.5	S	S	<=	0.5	S	NA	NA	NA	NA	NA	NA	NA	NA	NA	NA
-	IPD2	2010	Peru	Lima	PATH3380	ERR425520	neg	5472	7	5	62	5	6	79	14	95	10	2	<=	0.03	S	S	<=	0.03	S	<=	0.06	S	<=	0.06	S	S	<=	0.5	S	S	<=	0.5	S	NA	NA	NA	NA	NA	NA	NA	NA	NA	NA
-	IPD2	2010	Peru	Lima	GPS_US_PATH3382_R1	ERR1422559	neg	289	16	12	9	1	41	33	33	23	0	2	<=	0.03	S	S	<=	0.03	S	<=	0.06	S	<=	0.06	S	S	<=	0.5	S	S	<=	0.5	S	NA	NA	NA	NA	NA	NA	NA	NA	NA	NA
-	IPD2	2010	Peru	Lima	PATH3383	ERR433862	neg	1203	10	41	47	63	6	14	2	20	18	25	=	0.5	R	S	=	0.12	S	=	0.12	S	=	0.12	S	S	<=	0.5	S	S	<=	0.5	S	NA	NA	NA	NA	NA	NA	NA	NA	NA	NA
-	IPD2	2010	Peru	Lima	PATH3384	ERR433739	01:02:00	156	7	11	10	1	6	8	1	15	117	18	=	2	R	S	=	2	S	=	0.5	I	=	1	I	S	=	1	I	S	>	2	R	NA	NA	NA	NA	NA	NA	NA	NA	NA	NA
-	IPD2	2010	Peru	Lima	SAMN38909819		1	242	15	29	4	21	30	1	14	0	0	0	<=	0.03	S	S	<=	0.03	S	<=	0.06	S	<=	0.06	S	S	<=	0.5	S	S	<=	0.5	S
-	IPD2	2010	Peru	Lima	PATH3386	ERR434054	neg	81	4	4	2	4	4	1	1	15	12	18	=	2	R	S	=	2	S	=	0.5	I	=	1	I	S	=	1	I	S	>	2	R	NA	NA	NA	NA	NA	NA	NA	NA	NA	NA
-	IPD2	2010	Peru	Lima	PATH3387	ERR433951	neg	62	2	5	29	12	16	3	14	2	6	10	<=	0.03	S	S	<=	0.03	S	<=	0.06	S	<=	0.06	S	S	<=	0.5	S	S	<=	0.5	S	NA	NA	NA	NA	NA	NA	NA	NA	NA	NA
-	IPD2	2010	Peru	Lima	GPS_US_PATH5902_R1	ERR1422619	neg	1131	7	13	4	6	25	6	8	79	1	219	=	0.25	R	S	=	0.12	S	<=	0.06	S	=	0.12	S	S	<=	0.5	S	S	<=	0.5	S	NA	NA	NA	NA	NA	NA	NA	NA	NA	NA
-	IPD2	2010	Peru	Lima	PATH5903	ERR434056	neg	1902	1	2	1	5	6	28	14	2	10	2	<=	0.03	S	S	<=	0.03	S	<=	0.06	S	<=	0.06	S	S	<=	0.5	S	S	<=	0.5	S	NA	NA	NA	NA	NA	NA	NA	NA	NA	NA
-	IPD2	2010	Peru	Lima	PATH5905	ERR433742	neg	156	7	11	10	1	6	8	1	45	12	63	=	2	R	S	=	2	S	=	0.5	I	=	1	I	S	=	1	I	S	>	2	R	NA	NA	NA	NA	NA	NA	NA	NA	NA	NA
-	IPD2	2010	Peru	Lima	PATH5907	ERR433952	1	242	15	29	4	21	30	1	14	0	0	0	<=	0.03	S	S	<=	0.03	S	<=	0.06	S	<=	0.06	S	S	<=	0.5	S	S	<=	0.5	S	NA	NA	NA	NA	NA	NA	NA	NA	NA	NA
-	IPD2	2010	Peru	Lima	GPS_US_PATH5908_R1	ERR1422620	neg	439	1	8	9	2	6	4	6	12	0	6	<=	0.03	S	S	<=	0.03	S	<=	0.06	S	<=	0.06	S	S	<=	0.5	S	S	<=	0.5	S	NA	NA	NA	NA	NA	NA	NA	NA	NA	NA
-	IPD2	2010	Peru	Lima	PATH5909	ERR433861	neg	289	16	12	9	1	41	33	33	23	0	149	=	0.06	S	S	<=	0.03	S	<=	0.06	S	<=	0.06	S	S	<=	0.5	S	S	<=	0.5	S	NA	NA	NA	NA	NA	NA	NA	NA	NA	NA
-	IPD2	2010	Peru	Lima	PATH5914	ERR433860	neg	5600	5	5	1	18	49	1	392	23	0	102	=	0.12	R	S	=	0.06	S	<=	0.06	S	=	0.12	S	S	<=	0.5	S	S	<=	0.5	S	NA	NA	NA	NA	NA	NA	NA	NA	NA	NA
-	IPD2	2010	Peru	Lima	PATH5929	ERR433749	01:02:00	156	7	11	10	1	6	8	1	15	12	18	=	2	R	S	=	2	S	=	0.5	I	=	1	I	S	=	1	I	S	>	2	R	NA	NA	NA	NA	NA	NA	NA	NA	NA	NA
-	IPD2	2010	Peru	Lima	GPS_US_PATH5916_R1	ERR1422623	01:02:00	1421	4	16	19	15	55	20	26	13	16	20	=	2	R	S	=	2	S	=	0.5	I	=	1	I	S	=	1	I	S	>	2	R	NA	NA	NA	NA	NA	NA	NA	NA	NA	NA
-	IPD2	2010	Peru	Lima	PATH5918	ERR433691	01:02:00	1421	4	16	19	15	55	20	26	13	16	20	=	2	R	S	=	2	S	=	0.5	I	=	1	I	S	=	1	I	S	>	2	R	NA	NA	NA	NA	NA	NA	NA	NA	NA	NA
-	IPD2	2010	Peru	Lima	PATH5920	ERR433746	neg	5449	8	2	1	1	6	28	14	2	4	0	<=	0.03	S	S	<=	0.03	S	<=	0.06	S	<=	0.06	S	S	<=	0.5	S	S	<=	0.5	S	NA	NA	NA	NA	NA	NA	NA	NA	NA	NA
-	IPD2	2010	Peru	Lima	PATH5923	ERR434059	neg	9054	1	5	4	4	5	3	1	2	12	108	=	0.12	R	S	=	0.12	S	=	0.12	S	=	0.12	S	S	<=	0.5	S	S	<=	0.5	S	NA	NA	NA	NA	NA	NA	NA	NA	NA	NA
-	IPD2	2010	Peru	Lima	PATH5926	ERR433747	1	242	15	29	4	21	30	1	14	0	0	0	<=	0.03	S	S	<=	0.03	S	<=	0.06	S	<=	0.06	S	S	<=	0.5	S	S	<=	0.5	S	NA	NA	NA	NA	NA	NA	NA	NA	NA	NA
-	IPD2	2010	Peru	Lima	PATH5927	ERR433748	1	156	7	11	10	1	6	8	1	15	12	18	=	2	R	S	=	2	S	=	0.5	I	=	1	I	S	=	1	I	S	>	2	R	NA	NA	NA	NA	NA	NA	NA	NA	NA	NA
-	IPD2	2010	Peru	Lima	GPS_US_PATH5928_R1	ERR1422625	2	615	10	31	4	1	6	4	94	0	4	0	<=	0.03	S	S	<=	0.03	S	<=	0.06	S	<=	0.06	S	S	<=	0.5	S	S	<=	0.5	S	NA	NA	NA	NA	NA	NA	NA	NA	NA	NA
-	IPD2	2010	Peru	Lima	PATH5915	ERR425523	neg	5468	1	5	4	18	15	48	8	2	0	0	<=	0.03	S	S	<=	0.03	S	<=	0.06	S	<=	0.06	S	S	<=	0.5	S	S	<=	0.5	S	NA	NA	NA	NA	NA	NA	NA	NA	NA	NA
-	IPD2	2010	Peru	Lima	PATH5930	ERR425525	1	156	7	11	10	1	6	8	1	15	12	18	=	2	R	S	=	2	S	=	0.5	I	=	1	I	S	=	1	I	S	>	2	R	NA	NA	NA	NA	NA	NA	NA	NA	NA	NA
-	IPD2	2010	Peru	Lima	PATH5931	ERR425526	neg	9904	4	4	2	4	312	1	1	15	12	18	=	2	R	S	=	2	S	=	0.5	I	=	1	I	S	=	1	I	S	>	2	R	NA	NA	NA	NA	NA	NA	NA	NA	NA	NA
-	IPD2	2011	Peru	Lima	PATH5934	ERR433693	01:02:00	320	4	16	19	15	6	20	1	13	11	16	=	4	R	I	=	8	R	=	1	R	=	2	R	I	=	2	R	I	>	2	R	NA	NA	NA	NA	NA	NA	NA	NA	NA	NA
-	IPD2	2011	Peru	Lima	SAMN38909820		01:02:00	newST	4	16	19	15	55	213	26	13	16	183	=	2	R	S	=	2	S	=	0.5	I	=	1	I	S	=	1	I	S	>	2	R
-	IPD2	2011	Peru	Lima	PATH5939	ERR425529	01:02:00	1421	4	16	19	15	55	20	26	13	16	20	=	2	R	S	=	2	S	=	0.5	I	=	1	I	S	=	1	I	S	>	2	R	NA	NA	NA	NA	NA	NA	NA	NA	NA	NA
-	IPD2	2011	Peru	Lima	PATH5940	ERR433694	01:02:00	1421	4	16	19	15	55	20	26	13	16	20	=	2	R	S	=	2	S	=	0.5	I	=	1	I	S	=	1	I	S	>	2	R	NA	NA	NA	NA	NA	NA	NA	NA	NA	NA
-	IPD2	2011	Peru	Lima	PATH5941	ERR505463	neg	81	4	4	2	4	4	1	1	15	12	18	=	2	R	S	=	2	S	=	0.5	I	=	1	I	S	=	1	I	S	>	2	R	NA	NA	NA	NA	NA	NA	NA	NA	NA	NA
-	IPD2	2011	Peru	Lima	PATH5942	ERR505464	1	7432	7	29	10	1	6	8	1	45	12	189	=	2	R	S	=	2	S	=	0.5	I	=	1	I	S	=	1	I	S	>	2	R	NA	NA	NA	NA	NA	NA	NA	NA	NA	NA
-	IPD2	2011	Peru	Lima	PATH5943	ERR505465	neg	218	10	20	14	1	6	1	29	0	0	0	<=	0.03	S	S	<=	0.03	S	<=	0.06	S	<=	0.06	S	S	<=	0.5	S	S	<=	0.5	S	NA	NA	NA	NA	NA	NA	NA	NA	NA	NA
-	IPD2	2011	Peru	Lima	PATH5944	ERR505466	01:02:00	1421	4	16	19	15	55	20	26	13	16	20	=	2	R	S	=	2	S	=	0.5	I	=	1	I	S	=	1	I	S	>	2	R	NA	NA	NA	NA	NA	NA	NA	NA	NA	NA
-	IPD2	2011	Peru	Lima	PATH5945	ERR505467	neg	9060	7	15	2	10	6	523	22	2	0	2	<=	0.03	S	S	<=	0.03	S	<=	0.06	S	<=	0.06	S	S	<=	0.5	S	S	<=	0.5	S	NA	NA	NA	NA	NA	NA	NA	NA	NA	NA
-	IPD2	2011	Peru	Lima	PATH5946	ERR505468	neg	5460	1	5	4	5	27	28	8	2	4	0	<=	0.03	S	S	<=	0.03	S	<=	0.06	S	<=	0.06	S	S	<=	0.5	S	S	<=	0.5	S	NA	NA	NA	NA	NA	NA	NA	NA	NA	NA
-	IPD2	2011	Peru	Lima	PATH5948	ERR505470	neg	9055	16	10	4	1	13	14	17	0	0	0	<=	0.03	S	S	<=	0.03	S	<=	0.06	S	<=	0.06	S	S	<=	0.5	S	S	<=	0.5	S	NA	NA	NA	NA	NA	NA	NA	NA	NA	NA
-	IPD2	2011	Peru	Lima	GPS_US_PATH5949_R1	ERR1422627	neg	1131	7	13	4	6	25	6	8	79	1	219	=	0.25	R	S	=	0.12	S	<=	0.06	S	=	0.12	S	S	<=	0.5	S	S	<=	0.5	S	NA	NA	NA	NA	NA	NA	NA	NA	NA	NA
-	IPD2	2011	Peru	Lima	PATH5960	ERR505481	neg	280	15	17	4	16	6	1	17	1	4	2	<=	0.03	S	S	<=	0.03	S	<=	0.06	S	<=	0.06	S	S	<=	0.5	S	S	<=	0.5	S	NA	NA	NA	NA	NA	NA	NA	NA	NA	NA
-	IPD2	2011	Peru	Lima	PATH5961	ERR505482	neg	1292	1	13	9	12	94	28	20	19	31	182	=	1	R	S	=	1	S	=	0.12	S	=	0.25	S	S	<=	0.5	S	S	=	2	R	NA	NA	NA	NA	NA	NA	NA	NA	NA	NA
-	IPD2	2013	Peru	Lima	SAMN38909823		neg	5448	7	8	4	18	15	1	17	0	4	2	<=	0.03	S	S	<=	0.03	S	<=	0.06	S	<=	0.06	S	S	<=	0.5	S	S	<=	0.5	S
-	IPD2	2013	Peru	Lima	SAMN38909825		neg	230	12	19	2	17	6	22	14	17	15	107	=	0.5	R	S	=	0.12	S	=	0.12	S	=	0.12	S	S	<=	0.5	S	S	<=	0.5	S
-	IPD2	2014	Peru	Lima	SAMN38909827		neg	newST	1	5	4	5	27	28	17	2	4	0	<=	0.03	S	S	<=	0.03	S	<=	0.06	S	<=	0.06	S	S	<=	0.5	S	S	<=	0.5	S
-	IPD2	2014	Peru	Lima	SAMN38909829		neg	2013	12	19	36	17	6	20	14	17	282	501	=	0.5	R	S	=	0.25	S	=	0.12	S	=	0.12	S	S	<=	0.5	S	S	<=	0.5	S
-	IPD2	2014	Peru	Lima	SAMN38909830		neg	230	12	19	2	17	6	22	14	17	15	107	=	0.5	R	S	=	0.12	S	=	0.12	S	=	0.12	S	S	<=	0.5	S	S	<=	0.5	S
-	IPD2	2014	Peru	Lima	SAMN38909831		neg	230	12	19	2	17	6	22	14	17	15	22	=	0.5	R	S	=	0.12	S	=	0.12	S	=	0.12	S	S	<=	0.5	S	S	<=	0.5	S
-	IPD2	2015	Peru	Lima	SAMN38909834		1	242	15	29	4	21	30	1	14	13	31	73	=	2	R	S	=	1	S	=	0.25	S	=	1	I	S	=	1	I	S	>	2	R
-	IPD2	2015	Peru	Lima	SAMN38909837		01:02:00	320	4	16	19	15	6	20	1	13	11	16	=	4	R	I	=	8	R	=	1	R	=	2	R	I	=	2	R	I	>	2	R
-	IPD2	2015	Peru	Lima	SAMN38909838		neg	1292	1	13	9	12	94	28	20	19	31	182	=	1	R	S	=	1	S	=	0.12	S	=	0.25	S	S	<=	0.5	S	S	=	2	R
-	IPD2	2015	Peru	Lima	SAMN38909839		neg	1292	1	13	9	12	94	28	20	19	31	182	=	1	R	S	=	1	S	=	0.12	S	=	0.25	S	S	<=	0.5	S	S	=	2	R
-	IPD3	2016	Peru	Lima	SAMN27737870		neg	230	12	19	2	17	6	22	14	17	15	22	=	0.5	R	S	=	0.12	S	=	0.12	S	=	0.12	S	S	<=	0.5	S	S	<=	0.5	S
-	IPD3	2016	Peru	Lima	SAMN27737871		01:02:00	320	4	16	19	15	6	20	1	13	11	16	=	4	R	I	=	8	R	=	1	R	=	2	R	I	=	2	R	I	>	2	R
-	IPD3	2016	Peru	Lima	SAMN38909841		neg	230	12	19	2	17	6	22	14	17	15	107	=	0.5	R	S	=	0.12	S	=	0.12	S	=	0.12	S	S	<=	0.5	S	S	<=	0.5	S
-	IPD3	2016	Peru	Lima	SAMN27737872		neg	3066	8	10	2	16	1	96	187	175	0	1033	=	0.06	S	S	=	0.06	S	<=	0.06	S	=	0.12	S	S	<=	0.5	S	S	<=	0.5	S
-	IPD3	2017	Peru	Lima	SAMN27737873		01:02:00	320	4	16	19	15	6	20	1	13	11	16	=	4	R	I	=	8	R	=	1	R	=	2	R	I	=	2	R	I	>	2	R
-	IPD3	2017	Peru	Lima	SAMN27737874		neg	230	12	19	2	17	6	22	14	17	15	22	=	0.5	R	S	=	0.12	S	=	0.12	S	=	0.12	S	S	<=	0.5	S	S	<=	0.5	S
-	IPD3	2017	Peru	Lima	SAMN27737875		01:02:00	320	4	16	19	15	6	20	1	13	11	16	=	4	R	I	=	8	R	=	1	R	=	2	R	I	=	2	R	I	>	2	R
-	IPD3	2017	Peru	Lima	SAMN27737877		neg	1292	1	13	9	12	94	28	20	19	31	182	=	1	R	S	=	1	S	=	0.12	S	=	0.25	S	S	<=	0.5	S	S	=	2	R
-	IPD3	2017	Peru	Lima	SAMN27737883		01:02:00	320	4	16	19	15	6	20	1	13	11	16	=	4	R	I	=	8	R	=	1	R	=	2	R	I	=	2	R	I	>	2	R
-	IPD3	2017	Peru	Lima	SAMN27737885		01:02:00	320	4	16	19	15	6	20	1	13	11	16	=	4	R	I	=	8	R	=	1	R	=	2	R	I	=	2	R	I	>	2	R
-	IPD3	2017	Peru	Lima	SAMN27737886		neg	18160	2	8	6	12	49	4	31	2	4	2	<=	0.03	S	S	<=	0.03	S	<=	0.06	S	<=	0.06	S	S	<=	0.5	S	S	<=	0.5	S
-	IPD3	2017	Peru	Lima	SAMN27737887		neg	230	12	19	2	17	6	22	14	17	15	22	=	0.5	R	S	=	0.12	S	=	0.12	S	=	0.12	S	S	<=	0.5	S	S	<=	0.5	S
-	IPD3	2017	Peru	Lima	SAMN27737888		neg	230	12	19	2	17	6	22	14	17	643	22	=	0.5	R	S	=	0.12	S	=	0.12	S	=	0.12	S	S	<=	0.5	S	S	<=	0.5	S
-	IPD3	2017	Peru	Lima	SAMN27737890		01:02:00	320	4	16	19	15	6	20	1	13	11	16	=	4	R	I	=	8	R	=	1	R	=	2	R	I	=	2	R	I	>	2	R
-	IPD3	2017	Peru	Lima	SAMN27737892		01:02:00	320	4	16	19	15	6	20	1	13	11	16	=	4	R	I	=	8	R	=	1	R	=	2	R	I	=	2	R	I	>	2	R
-	IPD3	2017	Peru	Lima	SAMN27737893		01:02:00	320	4	16	19	15	6	20	1	13	11	16	=	4	R	I	=	8	R	=	1	R	=	2	R	I	=	2	R	I	>	2	R
-	IPD3	2017	Peru	Lima	SAMN27737894		01:02:00	320	4	16	19	15	6	20	1	13	11	16	=	4	R	I	=	8	R	=	1	R	=	2	R	I	=	2	R	I	>	2	R
-	IPD3	2017	Peru	Lima	SAMN27737895		01:02:00	320	4	16	19	15	6	20	1	13	11	16	=	4	R	I	=	8	R	=	1	R	=	2	R	I	=	2	R	I	>	2	R
-	IPD3	2017	Peru	Lima	SAMN27737896		01:02:00	320	4	16	19	15	6	20	1	13	11	16	=	4	R	I	=	8	R	=	1	R	=	2	R	I	=	2	R	I	>	2	R
-	IPD3	2017	Peru	Lima	SAMN27737897		neg	7438	15	5	4	5	8	3	8	7	1	300	=	0.25	R	S	=	0.12	S	<=	0.06	S	=	0.12	S	S	<=	0.5	S	S	<=	0.5	S
-	IPD3	2017	Peru	Lima	SAMN27737898		neg	338	7	13	8	6	1	6	8	0	1	1	=	0.25	R	S	=	0.06	S	<=	0.06	S	=	0.12	S	S	<=	0.5	S	S	<=	0.5	S
-	IPD3	2017	Peru	Lima	SAMN27737899		1	156	7	11	10	1	6	8	1	45	12	63	=	2	R	S	=	2	S	=	0.5	I	=	1	I	S	=	1	I	S	>	2	R
-	IPD3	2017	Peru	Lima	SAMN27737901		neg	338	7	13	8	6	1	6	8	19	1	24	=	0.5	R	S	=	0.25	S	<=	0.06	S	=	0.25	S	S	<=	0.5	S	S	<=	0.5	S
-	IPD3	2017	Peru	Lima	SAMN27737902		01:02:00	320	4	16	19	15	6	20	1	13	11	16	=	4	R	I	=	8	R	=	1	R	=	2	R	I	=	2	R	I	>	2	R
-	IPD3	2017	Peru	Lima	SAMN27737903		neg	230	12	19	2	17	6	22	14	17	15	22	=	0.5	R	S	=	0.12	S	=	0.12	S	=	0.12	S	S	<=	0.5	S	S	<=	0.5	S
-	IPD3	2017	Peru	Lima	SAMN27737904		01:02:00	320	4	16	19	15	6	20	1	13	11	16	=	4	R	I	=	8	R	=	1	R	=	2	R	I	=	2	R	I	>	2	R
-	IPD3	2017	Peru	Lima	SAMN27737908		2	191	8	9	2	1	6	1	17	2	0	2	<=	0.03	S	S	<=	0.03	S	<=	0.06	S	<=	0.06	S	S	<=	0.5	S	S	<=	0.5	S
-	IPD3	2017	Peru	Lima	SAMN27737910		neg	1131	7	13	4	6	25	6	8	79	1	219	=	0.25	R	S	=	0.12	S	<=	0.06	S	=	0.12	S	S	<=	0.5	S	S	<=	0.5	S
-	IPD3	2017	Peru	Lima	SAMN27737911		01:02:00	320	4	16	19	15	6	20	1	13	11	16	=	4	R	I	=	8	R	=	1	R	=	2	R	I	=	2	R	I	>	2	R
-	IPD3	2017	Peru	Lima	SAMN27737912		neg	230	12	19	2	17	6	22	14	17	15	22	=	0.5	R	S	=	0.12	S	=	0.12	S	=	0.12	S	S	<=	0.5	S	S	<=	0.5	S
-	IPD3	2017	Peru	Lima	SAMN27737913		neg	230	12	19	2	17	6	22	14	17	15	22	=	0.5	R	S	=	0.12	S	=	0.12	S	=	0.12	S	S	<=	0.5	S	S	<=	0.5	S
-	IPD3	2017	Peru	Lima	SAMN27737914		1	5461	7	2	69	8	6	4	8	23	2	2	<=	0.03	S	S	<=	0.03	S	<=	0.06	S	<=	0.06	S	S	<=	0.5	S	S	<=	0.5	S
-	IPD3	2017	Peru	Lima	SAMN27737915		01:02:00	320	4	16	19	15	6	20	1	13	11	16	=	4	R	I	=	8	R	=	1	R	=	2	R	I	=	2	R	I	>	2	R
-	IPD3	2017	Peru	Lima	SAMN27737916		neg	230	12	19	2	17	6	22	14	17	15	107	=	0.5	R	S	=	0.12	S	=	0.12	S	=	0.12	S	S	<=	0.5	S	S	<=	0.5	S
-	IPD3	2017	Peru	Lima	SAMN27737919		01:02:00	320	4	16	19	15	6	20	1	13	11	16	=	4	R	I	=	8	R	=	1	R	=	2	R	I	=	2	R	I	>	2	R
-	IPD3	2017	Peru	Lima	SAMN27737920		01:02:00	320	4	16	19	15	6	20	1	13	11	182	=	4	R	I	=	8	R	=	1	R	=	1	I	S	=	1	I	S	>	2	R
-	IPD3	2017	Peru	Lima	SAMN27737922		01:02:00	320	4	16	19	15	6	20	1	13	11	16	=	4	R	I	=	8	R	=	1	R	=	2	R	I	=	2	R	I	>	2	R
-	IPD3	2017	Peru	Lima	SAMN27737923		01:02:00	320	4	16	19	15	6	20	1	13	11	16	=	4	R	I	=	8	R	=	1	R	=	2	R	I	=	2	R	I	>	2	R
-	IPD3	2017	Peru	Lima	SAMN27737925		neg	230	12	19	2	17	6	22	14	17	15	107	=	0.5	R	S	=	0.12	S	=	0.12	S	=	0.12	S	S	<=	0.5	S	S	<=	0.5	S
-	IPD3	2017	Peru	Lima	SAMN27737926		01:02:00	320	4	16	19	15	6	20	1	13	644	16	=	4	R	I	=	8	R	=	1	R	=	2	R	I	=	2	R	I	>	2	R
-	IPD3	2017	Peru	Lima	SAMN27737927		01:02:00	320	4	16	19	15	6	20	1	13	11	16	=	4	R	I	=	8	R	=	1	R	=	2	R	I	=	2	R	I	>	2	R
-	IPD3	2017	Peru	Lima	SAMN27737930		neg	5475	10	43	41	15	13	49	6	2	0	184	=	0.06	S	S	<=	0.03	S	<=	0.06	S	<=	0.06	S	S	<=	0.5	S	S	<=	0.5	S
-	IPD3	2018	Peru	Lima	SAMN27737931		01:02:00	320	4	16	19	15	6	20	1	13	645	16	=	4	R	I	=	8	R	=	1	R	=	2	R	I	=	2	R	I	>	2	R
-	IPD3	2018	Peru	Lima	SAMN27737933		neg	1349	18	13	8	6	3	6	8	7	1	1	=	0.25	R	S	=	0.06	S	<=	0.06	S	<=	0.06	S	S	<=	0.5	S	S	<=	0.5	S
-	IPD3	2018	Peru	Lima	SAMN27737935		01:02:00	320	4	16	19	15	6	20	1	13	11	16	=	4	R	I	=	8	R	=	1	R	=	2	R	I	=	2	R	I	>	2	R
-	IPD3	2018	Peru	Lima	SAMN27737938		neg	7438	15	5	4	5	8	3	8	7	1	300	=	0.25	R	S	=	0.12	S	<=	0.06	S	=	0.12	S	S	<=	0.5	S	S	<=	0.5	S
-	IPD3	2018	Peru	Lima	SAMN27737940		01:02:00	320	4	16	19	15	6	20	1	13	11	16	=	4	R	I	=	8	R	=	1	R	=	2	R	I	=	2	R	I	>	2	R
-	IPD3	2018	Peru	Lima	SAMN27737943		01:02:00	320	4	16	19	15	6	20	1	13	11	16	=	4	R	I	=	8	R	=	1	R	=	2	R	I	=	2	R	I	>	2	R
-	IPD3	2018	Peru	Lima	SAMN27737945		neg	230	12	19	2	17	6	22	14	17	15	107	=	0.5	R	S	=	0.12	S	=	0.12	S	=	0.12	S	S	<=	0.5	S	S	<=	0.5	S
-	IPD3	2018	Peru	Lima	SAMN27737946		01:02:00	320	4	16	19	15	6	20	1	13	11	16	=	4	R	I	=	8	R	=	1	R	=	2	R	I	=	2	R	I	>	2	R
-	IPD3	2018	Peru	Lima	SAMN27737947		01:02:00	320	4	16	19	15	6	20	1	13	11	16	=	4	R	I	=	8	R	=	1	R	=	2	R	I	=	2	R	I	>	2	R
-	IPD3	2018	Peru	Lima	SAMN27737948		neg	18188	7	5	62	5	6	79	6	95	10	2	<=	0.03	S	S	<=	0.03	S	<=	0.06	S	<=	0.06	S	S	<=	0.5	S	S	<=	0.5	S
-	IPD3	2018	Peru	Lima	SAMN27737950		01:02:00	320	4	16	19	15	6	20	1	13	11	16	=	4	R	I	=	8	R	=	1	R	=	2	R	I	=	2	R	I	>	2	R
-	IPD3	2018	Peru	Lima	SAMN27737951		01:02:00	1451	10	16	19	15	6	20	1	13	11	16	=	4	R	I	=	8	R	=	1	R	=	2	R	I	=	2	R	I	>	2	R
-	IPD3	2018	Peru	Lima	SAMN27737954		neg	230	12	19	2	17	6	22	14	17	15	22	=	0.5	R	S	=	0.12	S	=	0.12	S	=	0.12	S	S	<=	0.5	S	S	<=	0.5	S
-	IPD3	2018	Peru	Lima	SAMN27737957		neg	5468	1	5	4	18	15	48	8	2	0	0	<=	0.03	S	S	<=	0.03	S	<=	0.06	S	<=	0.06	S	S	<=	0.5	S	S	<=	0.5	S
-	IPD3	2018	Peru	Lima	SAMN27737959		neg	newST	621	new	2	17	6	22	14	17	15	22	=	0.5	R	S	=	0.12	S	=	0.12	S	=	0.12	S	S	<=	0.5	S	S	<=	0.5	S
-	IPD3	2018	Peru	Lima	SAMN27737960		neg	230	12	19	2	17	6	22	14	17	15	107	=	0.5	R	S	=	0.12	S	=	0.12	S	=	0.12	S	S	<=	0.5	S	S	<=	0.5	S
-	IPD3	2018	Peru	Lima	SAMN27737961		01:02:00	320	4	16	19	15	6	20	1	13	11	16	=	4	R	I	=	8	R	=	1	R	=	2	R	I	=	2	R	I	>	2	R
-	IPD3	2018	Peru	Lima	SAMN27737964		01:02:00	320	4	16	19	15	6	20	1	13	11	16	=	4	R	I	=	8	R	=	1	R	=	2	R	I	=	2	R	I	>	2	R
-	IPD3	2018	Peru	Lima	SAMN27737970		neg	230	12	19	2	17	6	22	14	17	15	107	=	0.5	R	S	=	0.12	S	=	0.12	S	=	0.12	S	S	<=	0.5	S	S	<=	0.5	S
-	IPD3	2018	Peru	Lima	SAMN27737971		neg	1876	7	25	4	12	15	20	28	2	4	64	<=	0.03	S	S	<=	0.03	S	<=	0.06	S	<=	0.06	S	S	<=	0.5	S	S	<=	0.5	S
-	IPD3	2018	Peru	Lima	SAMN27737973		1	newST	18	new	4	44	14	77	97	4	7	7	=	2	R	S	=	4	I	=	0.5	I	=	1	I	S	=	1	I	S	>	2	R
-	IPD3	2018	Peru	Lima	SAMN27737974		neg	276	2	19	2	17	6	22	14	17	15	18	=	2	R	S	=	0.5	S	=	0.25	S	=	1	I	S	=	1	I	S	>	2	R
-	IPD3	2019	Peru	Lima	SAMN27737978		01:02:00	1451	10	16	19	15	6	20	1	13	11	16	=	4	R	I	=	8	R	=	1	R	=	2	R	I	=	2	R	I	>	2	R
-	IPD3	2019	Peru	Lima	SAMN27737981		neg	1349	18	13	8	6	3	6	8	7	1	1035	=	0.5	R	S	=	0.25	S	=	0.12	S	=	0.25	S	S	<=	0.5	S	S	<=	0.5	S
-	IPD3	2019	Peru	Lima	SAMN27737982		1	1292	1	13	9	12	94	28	20	19	31	182	=	1	R	S	=	1	S	=	0.12	S	=	0.25	S	S	<=	0.5	S	S	=	2	R
-	IPD3	2019	Peru	Lima	SAMN27737984		neg	1012	2	5	29	18	42	3	18	2	0	2	<=	0.03	S	S	<=	0.03	S	<=	0.06	S	<=	0.06	S	S	<=	0.5	S	S	<=	0.5	S
-	IPD3	2019	Peru	Lima	SAMN27737988		neg	18270	7	9	11	8	6	22	1177	0	0	2	<=	0.03	S	S	<=	0.03	S	<=	0.06	S	<=	0.06	S	S	<=	0.5	S	S	<=	0.5	S
-	IPD3	2019	Peru	Lima	SAMN27737990		01:02:00	320	4	16	19	15	6	20	1	13	11	16	=	4	R	I	=	8	R	=	1	R	=	2	R	I	=	2	R	I	>	2	R
-	IPD3	2019	Peru	Lima	SAMN27737991		neg	18232	12	8	2	17	6	22	14	17	15	22	=	0.5	R	S	=	0.12	S	=	0.12	S	=	0.12	S	S	<=	0.5	S	S	<=	0.5	S
-	IPD3	2019	Peru	Lima	SAMN27737996		neg	180	7	15	2	10	6	1	22	2	0	2	<=	0.03	S	S	<=	0.03	S	<=	0.06	S	<=	0.06	S	S	<=	0.5	S	S	<=	0.5	S
-	IPD3	2019	Peru	Lima	SAMN27737998		01:02:00	320	4	16	19	15	6	20	1	13	11	16	=	4	R	I	=	8	R	=	1	R	=	2	R	I	=	2	R	I	>	2	R
-	IPD3	2019	Peru	Lima	SAMN27738000		01:02:00	320	4	16	19	15	6	20	1	13	11	16	=	4	R	I	=	8	R	=	1	R	=	2	R	I	=	2	R	I	>	2	R
-	IPD3	2019	Peru	Lima	SAMN27738003		neg	230	12	19	2	17	6	22	14	17	15	107	=	0.5	R	S	=	0.12	S	=	0.12	S	=	0.12	S	S	<=	0.5	S	S	<=	0.5	S
-	IPD3	2019	Peru	Lima	SAMN27738005		neg	18195	621	19	2	17	6	22	14	17	15	22	=	0.5	R	S	=	0.12	S	=	0.12	S	=	0.12	S	S	<=	0.5	S	S	<=	0.5	S
-	IPD3	2019	Peru	Lima	SAMN27738011		neg	18244	16	43	41	12	13	49	6	2	0	184	=	0.06	S	S	<=	0.03	S	<=	0.06	S	<=	0.06	S	S	<=	0.5	S	S	<=	0.5	S
-	IPD3	2019	Peru	Lima	SAMN27738012		01:02:00	320	4	16	19	15	6	20	1	13	11	16	=	4	R	I	=	8	R	=	1	R	=	2	R	I	=	2	R	I	>	2	R
-	IPD3	2019	Peru	Lima	SAMN27738015		neg	4253	12	19	2	17	10	22	14	17	15	367	=	0.25	R	S	=	0.25	S	=	0.12	S	=	0.12	S	S	<=	0.5	S	S	<=	0.5	S
-	IPD3	2019	Peru	Lima	SAMN38909844		1	3557	7	41	47	16	6	14	17	218	18	171	=	0.25	R	S	=	0.12	S	=	0.12	S	=	0.12	S	S	<=	0.5	S	S	<=	0.5	S
-	IPD3	2019	Peru	Lima	SAMN38909846		01:02:00	320	4	16	19	15	6	20	1	13	11	127	=	2	R	S	=	2	S	=	1	R	=	0.5	S	S	<=	0.5	S	S	=	2	R
-	IPD3	2019	Peru	Lima	SAMN38909847		neg	9463	2	2	1	1	6	4	14	0	10	2	<=	0.03	S	S	<=	0.03	S	<=	0.06	S	<=	0.06	S	S	<=	0.5	S	S	<=	0.5	S
-	IPD3	2019	Peru	Lima	SAMN38909849		01:02:00	320	4	16	19	15	6	20	1	13	11	16	=	4	R	I	=	8	R	=	1	R	=	2	R	I	=	2	R	I	>	2	R
-	IPD3	2019	Peru	Lima	SAMN38909851		1	7479	7	13	4	6	25	6	14	7	8	9	=	0.25	R	S	=	0.5	S	=	0.12	S	=	0.12	S	S	<=	0.5	S	S	<=	0.5	S
-	IPD3	2022	Peru	Lima	SAMN38909857		01:02:00	320	4	16	19	15	6	20	1	13	11	16	=	4	R	I	=	8	R	=	1	R	=	2	R	I	=	2	R	I	>	2	R
-	IPD3	2022	Peru	Lima	SAMN38909858		01:02:00	320	4	16	19	15	6	20	1	13	11	16	=	4	R	I	=	8	R	=	1	R	=	2	R	I	=	2	R	I	>	2	R
-	IPD3	2023	Peru	Lima	SAMN38909859		neg	5033	12	19	2	17	6	1	14	17	15	335	=	0.25	R	S	=	0.12	S	=	0.12	S	=	0.12	S	S	<=	0.5	S	S	<=	0.5	S
-	IPD3	2023	Peru	Lima	SAMN38909780		neg	5033	12	19	2	17	6	1	14	17	15	335	=	0.25	R	S	=	0.12	S	=	0.12	S	=	0.12	S	S	<=	0.5	S	S	<=	0.5	S
[truncated: 95 more columns]
